# Supplementary material for: Quantitative sustainability assessment of household food waste management in the Amsterdam Metropolitan Area
Source: Resour Conserv Recycl. 2020 Sep;160:104854. doi: 10.1016/j.resconrec.2020.104854 (PMC7323620; doi:10.1016/j.resconrec.2020.104854)
Supplement: Supplementary file 3 [file mmc3.xlsx]

## Sheet: ReadMe
Appendix C - Supplementary Datasets
This file contains the foreground datasets used in the study. This file should be read together with Appendix A (Supplementary Notes) and Appendix B (Supplementary Methods).
The references used in this file are fully reported below.
Table	Caption
Table C.1	Main mass and energy flows in the scenarios assessed, expressed per functional unit (food waste generated in the Focus Area during a year). Note that the flow of C in organic fertiliser does not consider the subsequent mineralization following use-on-land. ww: wet weight. Electricity output and associated credit is reported as gross value. Values are rounded.
Table C.2	Distribution of the food waste generated between the treatment plants in the status quo (reference year 2015; reference scenario REF) management system. AMA: Amsterdam Metropolitan Area.
Table C.3	Food waste fractional composition as modelled for the Focus Area (% of wet weight, ww). All the datasets used as proxy for the modelling are taken from the database of food products provided in Tonini et al. (2018), unless otherwise specified.
Table C.4	Chemical composition of 1000 kg wet weight (ww) of food waste as generated in the Focus Area. All the datasets used as proxy for the modelling are taken from the database of food products provided in Tonini et al. (2018), unless otherwise specified. C bio and: carbon biogenic anaerobically digestible based on the methane potential. CH4 pot: methane potential. Energy: energy content before deducti…
Table C.5	Chemical composition of 1000 kg wet weight (ww) of impurities as modelled for the Focus Area. All the datasets used as proxy for the modelling are taken from Riber et al. (2009). C bio and: carbon biogenic anaerobically digestible based on the methane potential. CH4 pot: methane potential. Energy: energy content before deducting the energy for the evaporation of water; TS: total solids; VS: volat…
Table C.6	Spatial data used to model the collection of food and mixed waste in the status quo scenario (REF). AMA: Amsterdam Metropolitan Area; NSC-FW: non separately collected food waste; SC-FW: separately collected food waste.
Table C.7	Spatial data used to model the proposed collection system of food and mixed waste in the scenarios I-to-V (hCP, cCP, cAD, cAD-PP, MBT). AMA: Amsterdam Metropolitan Area; NSC-FW: non separately collected food waste; SC-FW: separately collected food waste.
Table C.8	a) Amortised annuities and b) one-off costs expressed per t collected for food waste separately and non-separately collected in the individual scenarios. NSC-FW: non-separately collected food waste; SC-FW: separately collected food waste.
Table C.9	Input-output disaggregated inventory for the incineration plants treating the food waste generated in the Focus Area. CAPEX: capital expenditures; EOLEX: end-of-life expenditures; LHVww: lower heating value, wet basis; ww: wet weight. Values are expressed on a wet weight basis, unless otherwise stated.
Table C.10	Input-output disaggregated inventory for anaerobic digestion, including biogas upgrading unit. AD: anaerobic digestion; CAPEX: capital expenditures; EOLEX: end-of-life expenditures; PF: plug flow. Values are expressed on a wet weight basis, unless otherwise stated.
Table C.11	Input-output disaggregated inventory for composting. CAPEX: capital expenditures; EOLEX: end-of-life expenditures; PACOM: Process-based Aerobic Composting. Values are expressed on a wet weight basis, unless otherwise stated.
Table C.12	Input-output disaggregated inventory for the enzymes-based MBT plant. CAPEX: capital expenditures; EOLEX: end-of-life expenditures. Values are expressed on a wet weight basis, unless otherwise stated.
Table C.13	Input-output disaggregated inventory for the stripping unit producing ammonium sulphate. CAPEX: capital expenditures; EOLEX: end-of-life expenditures. Values are expressed on a wet weight basis, unless otherwise stated.
Table C.14	Input-output disaggregated inventory for the pyrolysis unit producing biochar. CAPEX: capital expenditures; EOLEX: end-of-life expenditures. Values are expressed on a wet weight basis, unless otherwise stated.
Table C.15	Unit-cost in €2015 for the marketable goods used in the inventory of the assessment (default values). Amounts are expressed on a wet mass basis, unless otherwise stated.
Table C.16	Impact categories and associated indicators used in the sustainability framework. Taken from Taelman et al. (2019). FU: functional unit; NIMBY: not in my backyard; NR: natural resources; WM: waste management.
Table C.17	A general overview of initial spatial data collected for calculations of accessibility to the waste management system.
Table C.18	Households and SMEs by distance range: status quo.
Table C.19	Accessibility of food waste management system: status quo.
Table C.20	Calculation of households per container and collection point for the proposed changes in waste collection.
Table C.21	Households by distance range: alternative scenarios.
Table C.22	Accessibility of food waste management system: alternative scenarios.
Table C.23	Landscape disamenities: Linear regression model - Correlation analysis.
Table C.24	Landscape disamenities: Linear regression model - Excluded variables analysis.
Table C.25	Calculation of landscape disamenities indicator.
Table C.26	a) Calculation of stakeholder participation and b) aggregation per sector.
References in this file
Astrup, T., Riber, C., Pedersen, A.J., 2011. Incinerator performance: effects of changes in waste input and furnace operation on air emissions and residues. Waste Manag. Res. 29, 57–68.
Boldrin, A., Neidel, T.L., Damgaard, A., Bhander, G.S., Moeller, J., Christensen, T.H., 2011. Modelling of environmental impacts from biological treatment of organic municipal waste in EASEWASTE. Waste Manag. 31, 619–630.
Boulay, A.-M., Bare, J., Benini, L., Berger, M., Lathuillière, M.J., Manzardo, A., Margni, M., Motoshita, M., Núñez, M., Pastor, A.V., Ridoutt, B., Oki, T., Worbe, S., Pfister, S., 2018. The WULCA consensus characterization model for water scarcity footprints: assessing impacts of water consumption based on available water remaining (AWARE). Int. J. Life Cycle Assess. 23, 368–378. doi:10.1007/s11…
Brody, S.D., 2003. Measuring the Effects of Stakeholder Participation on the Quality of Local Plans Based on the Principles of Collaborative Ecosystem Management. J. Plan. Educ. Res. 22, 407–419. doi:10.1177/0739456X03022004007
Carlos, M., Gallardo, A., Peris, M., Colomer, F.J., 2016. Optimization of the Location of the Municipal Solid Waste Bins Using Geographic Information Systems. Springer, Cham, pp. 171–184. doi:10.1007/978-3-319-26459-2_13
Ciroth, A., Eisfeldt, F., 2016. PSILCA – A Product Social Impact Life Cycle Assessment database. Database version 1.0.
Curran, M., Hellweg, S., Beck, J., 2014. Is there any empirical support for biodiversity offset policy? Ecol. Appl. 24, 617–632. doi:10.1890/13-0243.1
de Baan, L., Alkemade, R., Koellner, T., 2013. Land use impacts on biodiversity in LCA: a global approach. Int. J. Life Cycle Assess. 18, 1216–1230. doi:10.1007/s11367-012-0412-0
den Boer, J., den Boer, E., Jager, J., 2007. LCA-IWM: A decision support tool for sustainability assessment of waste management systems. Waste Manag. 27, 1032–1045. doi:10.1016/J.WASMAN.2007.02.022
DONG, 2015. REnescience Northwich Appendix F : Application Site Condition Report.
EFSA, 2015. EFSA database [WWW Document]. URL https://www.efsa.europa.eu/en/microstrategy/food-composition-data
European Commission, 2014. Guide to Cost-benefit Analysis of Investment Projects: Economic appraisal tool for Cohesion Policy 2014-2020, Publications Office of the European Union. doi:10.2776/97516
Frischknecht, R., Braunschweig, A., Hofstetter, P., Suter, P., 2000. Human health damages due to ionising radiation in life cycle impact assessment. Environ. Impact Assess. Rev. 20, 159–189. doi:10.1016/S0195-9255(99)00042-6
Gallardo, A., Bovea, M.D., Colomer, F.J., Prades, M., Carlos, M., 2010. Comparison of different collection systems for sorted household waste in Spain. Waste Manag. 30, 2430–2439. doi:10.1016/J.WASMAN.2010.05.026
Helmes, R.J.K., Huijbregts, M.A.J., Henderson, A.D., Jolliet, O., 2012. Spatially explicit fate factors of phosphorous emissions to freshwater at the global scale. Int. J. Life Cycle Assess. 17, 646–654. doi:10.1007/s11367-012-0382-2
Homes and Communities Agencies, 2015. Guidance on dereliction , demolition and remediation costs.
Inoue, Y., Alfaro-Barrantes, P., 2015. Pro-environmental Behavior in the Workplace: A Review of Empirical Studies and Directions for Future Research. Bus. Soc. Rev. 120, 137–160. doi:10.1111/basr.12051
Joos, F., Roth, R., Fuglestvedt, J.S., Peters, G.P., Enting, I.G., von Bloh, W., Brovkin, V., Burke, E.J., Eby, M., Edwards, N.R., Friedrich, T., Frölicher, T.L., Halloran, P.R., Holden, P.B., Jones, C., Kleinen, T., Mackenzie, F.T., Matsumoto, K., Meinshausen, M., Plattner, G.-K., Reisinger, A., Segschneider, J., Shaffer, G., Steinacher, M., Strassmann, K., Tanaka, K., Timmermann, A., Weaver, A.…
Jungbluth, N., Frischknecht, R., 2010. Cumulative energy demand, in: Hischier, R., Weidema, B. (Eds.), Implementation of Life Cycle Impact Assessment Methods. St Gallen, pp. 33–40.
Markle, G., 2014. Accounting for the Performance of Environmentally Significant Behavior: The Symbolic Significance of Recycling. Symb. Interact. 37, 246–263. doi:10.1002/symb.102
Martinez-Sanchez, V., Kromann, M.A., Astrup, T.F., 2015. Life cycle costing of waste management systems: Overview, calculation principles and case studies. Waste Manag. 36, 343–355. doi:10.1016/j.wasman.2014.10.033
Miliute-Plepiene, J., Hage, O., Plepys, A., Reipas, A., 2016. What motivates households recycling behaviour in recycling schemes of different maturity? Lessons from Lithuania and Sweden. Resour. Conserv. Recycl. 113, 40–52. doi:10.1016/J.RESCONREC.2016.05.008
Myhre, G., Shindell, D., Bréon, F.M., Collins, W., Fuglestvedt, J., Huang, J., Koch, D., Lamarque, J.F., Lee, D., Mendoza, B., Nakajima, T., Robock, A., Stephens, G., Takemura, T., Zhang, H., 2013. Anthropogenic and Natural Radiative Forc-ing. In: Climate Change 2. Cambridge University Press, Cambridge, United Kingdom and New York, NY, USA.
Park, S., 2018. Factors influencing the recycling rate under the volume-based waste fee system in South Korea. Waste Manag. 74, 43–51. doi:10.1016/J.WASMAN.2018.01.008
Peters, G.M., Murphy, K.R., Adamsen, A.P.S., Bruun, S., Svanström, M., ten Hoeve, M., 2014. Improving odour assessment in LCA—the odour footprint. Int. J. Life Cycle Assess. 19, 1891–1900. doi:10.1007/s11367-014-0782-6
Rada, E.C., Ragazzi, M., Fedrizzi, P., 2013. Web-GIS oriented systems viability for municipal solid waste selective collection optimization in developed and transient economies. Waste Manag. 33, 785–792. doi:10.1016/J.WASMAN.2013.01.002
Riber, C., Petersen, C., Christensen, T.H., 2009. Chemical composition of material fractions in Danish household waste. Waste Manag. 29, 1251–1257.
Rosenbaum, R.K., Bachmann, T.M., Gold, L.S., Huijbregts, M.A.J., Jolliet, O., Juraske, R., Koehler, A., Larsen, H.F., MacLeod, M., Margni, M., McKone, T.E., Payet, J., Schuhmacher, M., Meent, D. van de, Hauschild, M.Z., 2008. USEtox—the UNEP-SETAC toxicity model: recommended characterisation factors for human toxicity and freshwater ecotoxicity in life cycle impact assessment. Int. J. Life Cycle …
Taelman, S.E., Sanjuan-delmás, D., Tonini, J., Dewulf, J., Tonini, D., Dewulf, J., 2019. An Operational Framework for Sustainability Assessment Including Local to Global Impacts: Focus on Waste Management Systems. Resour. Conserv. Recycl. 2, 100005. doi:10.1016/j.rcrx.2019.100005
Tonini, D., Albizzati, P.F., Astrup, T.F., 2018. Environmental impacts of food waste: Learnings and challenges from a case study on UK. Waste Manag. doi:10.1016/j.wasman.2018.03.032
Tonini, D., Dorini, G., Astrup, T.F., 2014. Bioenergy, material, and nutrients recovery from household waste: Advanced material, substance, energy, and cost flow analysis of a waste refinery process. Appl. Energy 121, 64–78. doi:http://dx.doi.org.globalproxy.cvt.dk/10.1016/j.apenergy.2014.01.058
Tonini, D., Martinez-Sanchez, V., Astrup, T.F., 2013. Material resources, energy, and nutrient recovery from waste: are waste refineries the solution for the future?, Environmental Science and Technology. doi:10.1021/es400998y
van Zelm, R., Preiss, P., van Goethem, T., Van Dingenen, R., Huijbregts, M., 2016. Regionalized life cycle impact assessment of air pollution on the global scale: Damage to human health and vegetation. Atmos. Environ. 134, 129–137. doi:10.1016/J.ATMOSENV.2016.03.044
Wilson, D.C., Rodic, L., Cowing, M.J., Velis, C.A., Whiteman, A.D., Scheinberg, A., Vilches, R., Masterson, D., Stretz, J., Oelz, B., 2015. ‘Wasteaware’ benchmark indicators for integrated sustainable waste management in cities. Waste Manag. 35, 329–342. doi:10.1016/J.WASMAN.2014.10.006
WMO, 2011. Scientific assessment of ozone depletion: 2010, Global Ozone Research and Monitoring Project-report no.52. Geneva.

## Sheet: Table C.1
		hCP		cCP		cAD		cAD-PP		MBT		REF
		SC-FW	NSC-FW	SC-FW	NSC-FW	SC-FW	NSC-FW	SC-FW	NSC-FW	SC-FW	NSC-FW	SC-FW	NSC-FW
Functional Unit
Food waste generated	t ww	153321	153321	153321	153321	153321	153321	153321	153321	153321	153321	153321	153321
Inputs
Food waste	t ww	99658.4	53662.2	99658.4	53662.2	99658.4	53662.2	99658.4	53662.2	62476.2	90844.5	13982.8	139338
Impurities	t ww	13965.9	7520.1	13965.9	7520.1	13965.9	7520.1	13965.9	7520.1	6922.85	12660.4	1551.36	19468.3
Outputs
Electricity	MWh	13798.9	23125.9	19365.3	23125.9	19365.3	23125.9	19365.3	23125.9	10493.9	9454.77	2350.06	59922.8
Heat	GJ	8585.96	14321.7	12003.5	14321.7	12003.5	14321.7	12003.5	14321.7	4317.51	5856.85	1456.55	37149.6
Natural gas	GJ	0	0	0	0	6899.43	0	6899.43	0	4317.51	8986.12	749.738	0
Compost	t ww	18827.8	0	17785.2	0	17785.2	0	0	0	10732.4	20499	2514.46	0
Biochar	t ww	0	0	0	0	0	0	7788.69	0	0	0	0	0
Ammonium sulphate	t N	0	0	0	0	0	0	508.411	0	0	0	0	0
Thermal residues	t ww	1333.43	1779.44	1333.43	1779.44	1333.43	1779.44	1333.43	1779.44	708.035	865.955	157.767	4619.55
N (in fertiliser from waste)	t N	231.208	0	231.208	0	231.514	0	34.8038	0	142.588	269.844	31.8907	0
P (in fertiliser from waste)	t P	62.8615	0	62.8615	0	62.8615	0	62.8615	0	39.5567	74.6672	8.73928	0
K (in fertiliser from waste)	t K	138.295	0	138.295	0	138.295	0	138.295	0	86.6262	160.373	19.3184	0
C (in fertiliser from waste)	t C	3414.45	0	3414.45	0	1412.85	0	812.293	0	861.662	2167.95	214.649	0
Substituted products
Electricity	MWh	13798.9	23125.9	19365.3	23125.9	19365.3	23125.9	19365.3	23125.9	10493.9	9454.77	2350.06	59922.8
Heat	GJ	8585.96	14321.7	12003.5	14321.7	12003.5	14321.7	12003.5	14321.7	4317.51	5856.85	1456.55	37149.6
Natural gas	GJ	0	0	0	0	6899.43	0	6899.43	0	4317.51	8986.12	749.738	0
N (in mineral fertiliser)	t N	87.5556	0	151.071	0	151.271	0	22.7408	0	93.1671	176.316	20.8374	0
P (in mineral fertiliser)	t P	31.45	0	53.4322	0	53.4322	0	53.4322	0	33.6232	63.4671	7.42839	0
K (in mineral fertiliser)	t K	59.13	0	100.956	0	100.956	0	100.956	0	63.2371	117.073	14.1024	0
Natural aggregates	t ww	781.475	1315.49	781.475	1315.49	781.475	1315.49	781.475	1315.49	413.966	390.968	91.9924	3419.05
Peat (market variant)	t ww	3023.79	0	5068.78	0	5068.78	0	7788.69	0	3058.75	5842.21	716.621	0
α To obtain the substituted mineral fertilisers as P2O5 and K2O equivalents it is sufficient to multiply by the factors 2.29 (P to P2O5: 142/62) and 1.2 (K to K2O: 94/78).

## Sheet: Table C.2
	Incineration plants			Anaerobic digestion plants				Composting	Tot (AMA)
Shed	AEB	EVI	Alkmaar	Meerlanden	Middenmeer	Indaver	Orgaworld	Purmerend
AEBα	57202.4	0	0	0	0	0	0	0	57202.4
Meerlanden	16433.1	0	0	3641.03	0	0	0	0	20074.1
Middenmeer	12271	0	17911.1	0	3731.98	0	0	0	33914.1
Purmerend	3233.01	0	10898.5	0	0	0	0	1177.78	15309.3
Indaver	0	10388.8	0	0	0	3490.25	0	0	13879
Orgaworld	0	0	11074.3	0	0	0	1856.85	0	12931.1
AMA (total)	89072.5	10388.8	39883.8	3641.03	3731.98	3490.25	1856.85	1177.78	153310
α Minor amounts (67 t, i.e. 0.1% of the food waste generation in AEB) is treated in a experimental vermicomposting pilot. For simplicity, this has been disregarded in our modelling.

## Sheet: Table C.3
Macrocategory (primary data)	% ww	Dataset used as proxy for modelling	% ww	Food waste composition	% ww
Preserved meat and meat products	0.0473099	Average meat, NLα	0.0473099	Average meat, NL	0.0518081
Processed and preserved fish, crustaceans and molluscs	0.00509502	Average Fish, FI	0.00509502	Average Fish, FI	0.00557946
Dairy and cheese products	0.00591236	Average Cheese, CH	0.00591236	Average Cheese, CH	0.0263901
Fresh bread	0.107082	Average Bread, BA	0.107082	Average Bread, BA	0.117263
Eggs in shell, fresh	0.0548835	Average Egg, FDP	0.0548835	Average Egg, FDP	0.0601019
Potatoes	0.0352318	Average Potato, F&V	0.0352318	Average Potato, F&V	0.0385816
Vegetables and melons, roots and tubers	0.153024	Average Vegetables, NLβ	0.153024	Average Vegetables, NL	0.196807
Perennial crops	0.197731	Average Fruit, NLγ	0.197731	Average Fruit, NL	0.216532
Cheese and curd	0.0181865	Average Cheese, CH	0.0181865	Average Rice, DSA	0.0372529
Rice, semi- or wholly milled or husked or broken	0.0340185	Average Rice, DSA	0.0340185	Average Pasta, DSA	0.0389243
Macaroni, noodles, couscous and similar farinoceous products	0.0355447	Average Pasta, DSA	0.0355447	Average Pastry and cakes, PA	0.0252992
Rusks and biscuits: preserved pastry goods and cakes	0.0231026	Average Pastry and cakes, PA	0.0231026	Average Cake, DSW	0.0161027
Chocolate and sugar confectionery	0.0147045	Average Cake, DSW	0.0147045	Spent Coffee Ground	0.15505
Processed coffee	0.141588	Spent Coffee Groundδ	0.141588	Processed Tea	0.0143077
Processed tea	0.0130654	Processed Teaδ	0.0130654
Condiments and seasonings	0.0210844	Average Vegetables, NLβ	0.0210844
Soups and broths and preparation thereof	0.00561026	Average Vegetables, NLβ	0.00561026
Other food products	0.086825	To be redistributed proportionally	0.086825
Sum (food waste generated)	1	Sum (food waste generated)	1	Sum (food waste generated)	1
α Composed of beef 20%, pork 48%, poultry 29%, veal 1.7%, lamb and goat 1.6% based on 2015 diet patterns for the NL from Terluin et al. (2017).
β Composed of (mainly) tomatoes 15%, carrots & turnips 14%, pumpkins & squash 14%, beans 13%, lettuce & chicory 11%, cabbage & brassicas 9.5%, leeks & alliaceous 8%, spinach 6.6% based on 2015 diet patterns for the NL from EFSA (2015).
γ Composed of (mainly) apples 33%, bananas 20%, oranges 11%, tangerines 8%, strawberries 5%, pears 5%, kiwi 4.3%, grapes 4.1% based on 2015 diet patterns for the NL from EFSA (2015).
δ Dataset describing the chemical composition taken from ECN (2019).
ε As compared to Tonini et al. (2018), we corrected the water content by assuming that these foods underwent cooking (water content of pasta/rice cooked 70% ww as opposite to ca. 10% ww when dried).

## Sheet: Table C.4
Fraction name	wet weight (kg)	TS (kg)	Water (kg)	VS (kg)	Ash (kg)	Energy (MJ)	CH4 pot (m3)	C bio (kg)	C bio and (kg)	C fossil (kg)	Ca (kg)	Cl (kg)	F (kg)	H (kg)	K (kg)	N (kg)	Na (kg)	O (kg)	P (kg)	S (kg)	Al (kg)	As (kg)	Cd (kg)	Cr (kg)	Cu (kg)	Fe (kg)	Hg (kg)	Mg (kg)	Mn (kg)	Mo (kg)	Ni (kg)	Pb (kg)	Sb (kg)	Zn (kg)
Average Meat, NL	51.8	18.0523	33.7477	17.2824	0.769931	450.405	11.7952	10.158	10.158	0	0.00501312	0.0565218	0	1.49166	0.141007	1.685	0.142487	3.81538	0.0912809	0.367233	0	4.5842e-07	8.55017e-07	1.67026e-06	6.11455e-05	0.000990813	4.02512e-08	0.00977966	1.32681e-05	2.14745e-06	8.00087e-07	9.78263e-07	0	0.00142071
Average Fish, FI	5.6	1.82	3.78	1.6835	0.1365	42.406	1.10791	0.9737	0.9737	0	0.00364	0	0	0.14378	0.01638	0.18018	0.03094	0.4186	0.01274	0.04004	0	0	0	0	0	0	0	0.00182	0	0	0	0	0	0
Average Bread, BA	117.3	78.8256	38.4744	76.6185	2.20712	1410.98	32.8004	37.2057	32.082	0	0.0788256	0	0	5.04484	0.157651	1.81299	0.551779	33.2644	0.157651	0.394128	0	0	0	0	0	0	0	0	0	0	0	0	0	0
Average Egg, FDP	60.1	16.8881	43.2119	16.2126	0.675524	413.758	10.8154	9.38978	9.38978	0	0.0168881	0	0	1.38482	0.118217	1.53682	0.118217	3.71538	0.118217	0.35465	0	0	0	0	0	0	0	0.0168881	0	0	0	0	0	0
Average Potato, F&V	38.6	7.8744	30.7256	7.51218	0.362222	138.589	3.18742	3.72459	3.19701	0	0	0	0	0.503962	0.0551208	0.12599	0	3.53561	0.0078744	0.0236232	0	0	0	0	0	0	0	0	0	0	0	0	0	0
Average Vegetables, NL	196.8	16.0392	180.761	14.5174	1.5218	247.645	6.53138	6.49427	6.37398	0	0.0743257	0	0	0.986411	0.549182	0.44188	0.0373072	6.55394	0.0747229	0.0976826	0	5.04459e-07	2.22469e-06	3.27986e-06	0.000118695	0.00155545	3.34334e-07	0.0297639	0.000582915	8.84721e-06	7.64598e-06	1.49022e-06	0	0.0006021
Average Fruit, NL	216.5	35.0297	181.47	34.0363	0.993442	547.164	14.7717	14.6809	14.5058	0	0.0334814	0	0	2.27133	0.360456	0.243702	0.00568532	16.8178	0.0423159	0.0541209	0	4.90094e-07	3.1549e-07	1.28934e-06	0.000119849	0.000388644	1.63122e-07	0.0222875	0.000328795	1.67922e-07	9.0915e-06	1.99369e-06	0	0.000196207
Average Rice, DSA, Cooked	37.3	11.19	26.11	10.9662	0.2238	195.825	4.75494	5.21454	4.78932	0	0	0	0	0.71616	0.03357	0.15666	0	4.91241	0.04476	0.03357	0	0	0	0	0	0	0	0	0	0	0	0	0	0
Average Pasta, DSA, Cooked	38.9	11.67	27.23	11.5183	0.15171	208.893	4.79622	5.55492	4.72635	0	0	0	0	0.74688	0.04668	0.29175	0	5.04144	0.03501	0.05835	0	0	0	0	0	0	0	0	0	0	0	0	0	0
Average Pastry and cakes, PA	25.3	20.3918	4.9082	20.0859	0.305877	483.286	12.0978	11.4806	10.6853	0	0	0	0	1.57017	0.0203918	0.244702	0.0407836	6.81086	0.0203918	0.0407836	0	0	0	0	0	0	0	0	0	0	0	0	0	0
Average Cake, DSW	16.1	12.7995	3.3005	12.6587	0.140794	272.629	6.99267	6.73254	6.54054	0	0	0	0	0.934364	0.025599	0.127995	0.0383985	4.86381	0.0127995	0.025599	0	0	0	0	0	0	0	0	0	0	0	0	0	0
Spent Coffee Grounds	155.1	53.1993	101.901	52.5077	0.691591	1015.57	17.275	27.0093	18.1037	0	0.0585192	0.0106399	0.00106399	4.50598	0.00797989	1.48426	0.00340476	15.63	0.00797989	0.0851189	0.0138318	4.25594e-05	5.31993e-06	0.000606472	0.00191517	0.0117038	0	0.0127678	0.00191517	0.000106399	0.000531993	0.000106399	6.38392e-05	0.00255357
Processed Tea	14.3	4.9049	9.3951	4.73813	0.166767	92.5064	1.16558	2.38378	1.00992	0	0	0	0	0.269769	0.116786	0.0245245	0	1.93744	0.0340693	0	0	2.7026e-07	9.17216e-07	1.81187e-05	0.000135179	0.00097117	0	0.0134885	0.00383956	7.01401e-07	3.83563e-05	3.35495e-06	0	0.000153033
Average Cheese, CH	26.4	13.7808	12.6192	12.9126	0.86819	359.679	9.49206	8.00664	8.00664	0	0.17915	0	0	1.15759	0.0275616	0.978437	0.192931	2.68726	0.124027	0.220493	0	0	0	0	0	0	0	0	0	0	0	0	0	0
Total (food waste generated)	1000	302.466	697.634	293.25	9.21526	5879.34	137.584	149.009	130.542	0	0.449843	0.0671616	0.00106399	21.7277	1.67658	9.33489	1.16193	110.004	0.78384	1.79539	0.0138318	4.42827e-05	9.63234e-06	0.00063083	0.00235004	0.0156099	5.37707e-07	0.106796	0.00667971	0.000118263	0.000587887	0.000114216	6.38392e-05	0.00492561
α As compared to Tonini et al. (2018), we corrected the water content by assuming that these foods underwent cooking (water content of cooked pasta/rice ca. 70% ww; dried ca. 10% ww).
C

## Sheet: Table C.5
Fraction name	ww (kg)	TS (kg)	Water (kg)	VS (kg)	Ash (kg)	Energy (MJ)	CH4 pot (m^3)	C bio (kg)	C bio and (kg)	C fossil (kg)	Ca (kg)	Cl (kg)	F (kg)	H (kg)	K (kg)	N (kg)	Na (kg)	O (kg)	P (kg)	S (kg)	Al (kg)	As (kg)	Cd (kg)	Cr (kg)	Cu (kg)	Fe (kg)	Hg (kg)	Mg (kg)	Mn (kg)	Mo (kg)	Ni (kg)	Pb (kg)	Sb (kg)	Zn (kg)
Paper	272	205.442	66.5584	187.157	18.2843	3732.87	0	91.627	30.8162	1.86952	2.23931	0.98612	0.0410883	13.3537	0.244476	0.616325	0.223931	78.6841	0.0677957	0.244476	2.58856	4.66352e-05	5.79345e-05	0.00138057	0.00864909	0.0889562	1.22032e-05	0.232149	0.00421155	0.000116485	0.000675903	0.000491005	0	0.0332815
Soft plastic	198	170.062	27.9378	162.579	7.48274	6812.69	0	0.697255	0	138.771	0.187068	0.119044	0.0170062	22.4482	0.114452	0.340124	0.0942145	0.187068	0.0369035	0.0477875	0.117683	3.40124e-05	5.83313e-06	0.00138431	0.00666644	0.051869	7.3807e-06	0.0425155	0.00130098	0.000307813	0.000180266	0.00445563	0	0.0162069
Hard plastic	198	191.565	6.435	187.351	4.21443	7166.45	0	0.76626	0	152.294	0.79691	0.191565	0.0191565	20.1143	0.0363973	10.5361	0.0808404	3.31407	0.0144823	0.189266	0.273938	9.15681e-05	6.72393e-05	0.0140226	0.0429106	0.335239	3.8313e-06	0.0551707	0.00260528	0.000175857	0.000892693	0.0611092	0	0.063408
Textiles	98	92.12	5.88	88.8037	3.31632	1823.98	0	36.0189	0	11.9756	0.405328	0.32242	0.009212	5.5272	0.0650367	2.94784	0.330711	32.0578	0.211876	0.365716	0.0809735	1.8424e-05	4.48624e-05	0.043757	0.00197137	0.0313208	7.80256e-06	0.0376771	0.00139101	1.18835e-05	0.000135416	0.0137259	0	0.0194373
Glass	96	86.112	9.888	8.6112e-31	86.112	0	0	0	0	0	5.847	0	0	0	0.381476	0	1.98058	0	0.00616562	0.0591589	0.613117	0.000316892	1.09362e-05	0.0187724	0.000482227	0.0659618	8.6112e-06	0.775008	0.0073023	0.000104196	0.0126585	0.00664785	0	0.0029967
Other metals	78	71.5338	6.4662	7.15338e-31	71.5338	0	0	0	0	0	0.107301	0	0	0	0.0143068	0	0.0278982	0	0.0180265	0.0229623	2.70398	0.00351946	0.000100863	0.0120177	0.188134	45.7816	2.70398e-05	0.00887019	0.120892	0.00202441	0.0135199	0.598738	0	0.142352
Kitchen towels	60	31.884	28.116	31.0231	0.860868	541.071	0	14.2521	8.03477	0.144116	0.125304	0.0828984	0.0031884	2.00869	0.0481448	0.255072	0.065681	14.284	0.0350724	0.0281536	0.021713	6.3768e-06	7.14202e-07	0.000185565	0.00168666	0.0229565	6.3768e-07	0.0159739	0.000548405	1.46348e-05	8.41738e-05	0.000137739	0	0.00136464
Total	1000	848.719	151.281	656.914	191.804	20077.1	0	143.362	38.851	305.054	9.70823	1.70205	0.0896514	63.4521	0.904289	14.6954	2.80385	128.527	0.390322	0.95752	6.39997	0.00403337	0.000288383	0.0915201	0.2505	46.3779	6.75065e-05	1.16736	0.138252	0.00275527	0.0281468	0.685305	0	0.279047

## Sheet: Table C.6
Separate collection of food waste (SC-FW)		AEB	Meerlanden	Middenmeer	Purmerend	Indaver	Orgaworld	Tot (AMA)
Households involved in the collection	Number of households	403335	160131	221510	55098	114250	112631	1066955
Volume of waste containers	L (average) per container	0	1797.39	1755.95	1331.3	1591.17	1200.82	1014.41
Collection frequency	occurrencies a-1	0	34.5067	31.5543	28.8779	48.4193	31.2482	21.976
Container - Average private space occupied	m2	0	0.288773	0.292509	0.3308	0.307367	0.342564	0.194207
Container - Average urban space occupied	m2	0	1.38153	1.34477	0.968068	1.1986	0.852328	0.764956
Container - Capital cost	€ container-1	0	1357.58	1323.39	973.012	1187.43	865.361	757.498
Number of households per container	households container-1	0	17.8798	115.851	51.1915	63.1439	45.1907	41.5762
Number of households sharing a collection point	households (collection point)-1	0	19.8983	117.896	53.5037	65.2923	47.5852	42.9337
Distance hauling (in average, from shed to plant)	km hauled	0	18.65	41.05	18.5	46.4	33.8	21.0791
Coverage of collection	% households served by collection	0	1	1	1	1	1	0.633647
Households that could potentially do homecomposting	% households with garden	0	0.674414	0.647103	0.660759	0.660759	0.660759	0.417864
Annual fee	€ a-1	285.248	248.118	283.841	239.075	214.99	302.24	271.449
Share of trucks-fleet running on gas	% running on gas (over total fleet)	0	0.46	0	0	0	0	0.068882
Collection of food waste with mixed waste (NSC-FW)		AEB	Meerlanden	Middenmeer	Purmerend	Indaver	Orgaworld	Tot (AMA)
Households involved in the collection	Number of households	403335	160131	221510	55098	114250	112631	1066955
Volume of waste containers	L (average) per container	3994.35	1797.39	1755.95	1331.3	1591.17	1200.82	2477.75
Collection frequency	occurrencies a-1	52	34.5067	24.0576	20.3998	52	31.2482	39.3287
Container - Average private space occupied	m2	0.0906775	0.288773	0.292509	0.3308	0.307367	0.342564	0.227427
Container - Average urban space occupied	m2	3.33041	1.38153	1.34477	0.968068	1.1986	0.852328	1.98506
Container - Capital cost	€ container-1	3170.25	1357.58	1323.39	973.012	1187.43	865.361	1918.93
Number of households per container	households container-1	32.2365	13.9634	14.0337	14.8395	12.4908	9.17115	20.0283
Number of households sharing a collection point	households (collection point)-1	32.8703	15.9819	16.0783	17.1517	14.6392	11.5656	21.6179
Distance hauling	km hauled	17.9	19.75	25	24.5	141	86.5	40.4578
Coverage of collection	% households served by collection	1	1	1	1	1	1	1
Annual fee	€ a-1	285.248	248.118	283.841	239.075	214.99	302.24	271.449
Share of trucks-fleet running on gas	% running on gas (over total fleet)	0	0.46	0	0	0	0	0.068882

## Sheet: Table C.7
Separate collection of food waste (SC-FW)		AEB	Meerlanden	Middenmeer	Purmerend	Indaver	Orgaworld	AMA
Households involved in the collection	Number of households	403335	160131	221510	55098	114250	112631	1066955
Volume of waste containers	L (average) per container	3994.35	3916.42	2378.32	3513.7	3005	3916.42	3505.14
Collection frequency	occurrencies a-1	52	52	52	52	52	52	52
Container - Average private space occupied	m2	0.0906775	0.0977042	0.134085	0.10723	0.119262	0.0977042	0.105533
Container - Average urban space occupied	m2	3.33041	3.26128	1.96005	2.92058	2.49022	3.26128	2.91451
Container - Capital cost	€ container-1	3170.25	1357.58	733.665	746.016	865.371	865.361	1748.91
Number of households per container	households container-1	89.5858	13.9634	9.59373	12.8383	10.2567	9.17115	39.7609
Number of households sharing a collection point	households (collection point)-1	90.2195	15.9818	11.6382	15.1503	12.4049	11.5656	41.3505
Distance hauling (in average, from shed to plant)	km hauled	10.6783	18.65	41.05	18.5	46.4	33.8	24.9912
Coverage of collection	% households served by collection	1	1	1	1	1	1	1
Households that could potentially do homecomposting	% households with garden	0	0.6744	0.6471	0.6608	0.6608	0.6608	0.417873
Annual fee	€ a-1	285.248	248.118	283.841	239.075	214.99	302.24	271.449
Share of trucks-fleet running on gas	% running on gas (over total fleet)	0	0.46	0	0	0	0	0.0688822
Collection of food waste with mixed waste (NSC-FW)		AEB	Meerlanden	Middenmeer	Purmerend	Indaver	Orgaworld	AMA
Households involved in the collection	Number of households	403335	160131	221510	55098	114250	112631	1066955
Volume of waste containers	L (average) per container	3994.35	1797.39	1755.95	1331.3	1591.17	1200.82	2477.75
Collection frequency	occurrencies a-1	52	34.5067	24.0576	20.3998	52	31.2482	39.3287
Container - Average private space occupied	m2	0.0906775	0.288773	0.292509	0.3308	0.307367	0.342564	0.227427
Container - Average urban space occupied	m2	3.33041	1.38153	1.34477	0.968068	1.1986	0.852328	1.98506
Container - Capital cost	€ container-1	3170.25	1357.58	1323.39	973.012	1187.43	865.361	1918.93
Number of households per container	households container-1	89.5858	13.9634	14.0337	14.8395	12.4908	9.17115	41.0383
Number of households sharing a collection point	households (collection point)-1	90.2196	15.9819	16.0783	17.1517	14.6392	11.5656	42.628
Distance hauling	km hauled	10.6783	19.75	25	24.5	141	86.5	37.8121
Coverage of collection	% households served by collection	1	1	1	1	1	1	1
Annual fee	€ a-1	285.248	248.118	283.841	239.075	214.99	302.24	271.449
Share of trucks-fleet running on gas	% running on gas (over total fleet)	0	0.46	0	0	0	0	0.068882

## Sheet: Table C.8
(a)		hCP, cCP,cAD, cAD-PP		MBT		REF
	Unit	SC-FW	NSC-FW	SC-FW	NSC-FW	SC-FW	NSC-FW
Capacity
Usagerate container	t a-1	3.6	20.7	0.63	22.5	3.7	11.8
Usagerate truck	t a-1	2083.97	7021.87	3360	7698	4815	4550
Lifetime assumed	a	20	20	20	20	20	20
CAPEX
Container	€ a-1	140	154	47	154	61	154
Truck	€ a-1	25404.5	25404.5	25404.5	25404.5	25404.5	25404.5
OPEX
Fuel	€ a-1	6483.11	13700.9	4910.67	14934.9	8684.53	10135.8
Labour	€ a-1	188601	188601	188601	188601	188601	188601
Insuranceβ	€ a-1	10412	10243	10331	10424	10343	10424
Maintenanceγ	€ a-1	2083	2085	2066	2085	2069	2084.9
TOTAL
Total cost	€ a-1	233124	240189	231361	241604	235164	236805
β 7% of CAPEX (i.e. containers plus trucks) from Martinez-Sanchez et al. (2015).
γ 1.4% of CAPEX (i.e. containers plus trucks) from Martinez-Sanchez et al. (2015).
(b)		hCP, cCP,cAD, cAD-PP		MBT		REF
	Unit	SC-FW	NSC-FW	SC-FW	NSC-FW	SC-FW	NSC-FW
Capacity
Usagerate container	t a-1	3.6	20.7	0.63	22.5	3.7	11.8
Usagerate truck	t a-1	2083.97	7021.87	3360	7698	4815	4550
Lifetime assumed	a	20	20	20	20	20	20
CAPEX
Container	€ t-1 collected	38.8	7.4	24.444	6.5	16.2	13
Truck	€ t-1 collected	12	3.6	7.56	3.3	5.3	5.6
OPEX
Fuel	€ t-1 collected	3.09333	1.95911	1.9488	1.80444	1.80444	2.21346
Labour	€ t-1 collected	90.2963	26.8272	56.8867	24.2099	40	41.484
Insuranceβ	€ t-1 collected	5	1.5	3.15	1.3	2.1	2.3
Maintenanceγ	€ t-1 collected	1	0.3	0.63	0.3	0.4	0.5
TOTAL
Total cost	€ t-1 collected	150.19	41.5863	94.6195	37.4143	65.0637	65.0974
β 7% of CAPEX (i.e. containers plus trucks) from Martinez-Sanchez et al. (2015).
γ 1.4% of CAPEX (i.e. containers plus trucks) from Martinez-Sanchez et al. (2015).

## Sheet: Table C.9
	Unit	Incinerator AEB	Incinerator EVI	Incinerator Alkmaar
Capacity
Usagerate	t a-1	1483122	440000	670521
Lifetime assumed	a	20	20	20
Type of plant		Grate firing	Grate firing	Grate firing
Input
Land occupation	m2	102207	244572	165380
Water	t a-1	0	0	0
Electricity	MWh a-1	104072	30875.2	47051.1
Heat	MWh a-1	0	0	0
Diesel	t a-1	0	0	0
Biogas	Nm3 a-1	9402889	2.78957e+06	4.25106e+06
CaO	t a-1	3441	1020.85	1555.68
CaCO3	t a-1	6736	1998.38	3045.35
NaOH, 50%	t a-1	5689	1687.76	2572
HCl, 30%	t a-1	330	97.9016	149.193
Na2S, 12%	t a-1	156	46.2808	70.5278
NaOCl, 15%	t a-1	953	282.728	430.852
FeCl3, 40%	t a-1	51	15.1302	23.0572
NH4OH, 24,5%	t a-1	5306	1574.14	2398.85
Nitrogen	m3 a-1	152083	45118.7	68756.9
Activated carbon in flue gas cleaning I (HOK)	t a-1	753	223.394	340.432
Activated carbon in flue gas cleaning II (AK)	t a-1	3262	967.742	1474.75
Soap and foam-inhibitor	m3 a-1	45	13.3502	20.3445
Output
Electricity recovery (as total)	MWh a-1	919928	384000	396000
Heat recovery (as total)	MWh a-1	185001	54884.7	42778.1
Electricity recovery (as % of energy in)	% LHVww	24.1923	26.1818	21.2611
Heat recovery (as % of energy in)	% LHVww	4.86518	3.74214	2.29674
Bottom Ash	t a-1	266962	79200	97967.2
Fly Ash	t a-1	14682.9	4356	6638.16
Other Flue gas cleaning residues	t a-1	17358.9	5149.89	7847.97
Gypsum	t a-1	2363.98	701.327	1068.76
Ferrous	t a-1	22101	6556.74	12289.8
Non-ferrous	t a-1	6740	1999.57	12289.8
CO2α	t a-1	Input-specific	Input-specific	Input-specific
Dust	mg a-1	3114.31	63.8232	1407.98
CxHy	mg a-1	1065.13	315.994	481.547
HCl	mg a-1	586.152	1239.99	265
CO	mg a-1	28130.5	6254.68	12717.8
SO2	mg a-1	3423.16	1354.62	1547.62
NOx	mg a-1	196487	24252.8	88831.9
HM	mg a-1	10.467	3.10526	4.73214
PCDD/F	mg a-1	40.5338	12.0252	18.3254
Cges	mg a-1	5030.03	2099.65	2165.27
HF	mg a-1	131.679	54.9661	56.6838
NH3	mg a-1	1104.61	461.09	475.499
Hgβ	mg a-1	0	1.30252	0
Cd+TIβ	mg a-1	3.7556	1.11418	1.69791
Fixed costs
CAPEX	M€	370	200	212
Labour	manh a-1	1323235	208000	675142
EOLEXγ	M€	16	17	7
Insuranceδ	% CAPEX	3	3	3
Maintenanceδ	% CAPEX	5	5	5
Fixed costs (per t)ε
CAPEX	€ t-1	20	36	25.4
Labour	€ t-1	28.5	15.3	32
EOLEX	€ t-1	0.18	1.34	0.6
Insurance	€ t-1	1.3	2.3	1.6
Maintenance	€ t-1	8.5	15	11
Other
Disamenity (real estate value loss)	M€	2.02172	1.4481	5.49136
α The content of fossil carbon and related CO2 air emission depends on the content of impurities (scenario-dependent; see Table C. 4)
β The transfer coefficients of metals to air are: As 0.012%, Cd 0.0064%, Cu 0.0026%, Cr 0.039%, Hg 0.75%, Ni 0.033%, Pb 0.00081%, Zn 0% (% of input metal transferred to air; Astrup et al., 2011).
γ Estimated on the basis of the figures reported in Homes and Agencies Communities (2015) (see Supplementary Methods).
δ Based on the figures reported in Martinez-Sanchez et al. (2015).
ε Amortised and annualised conforming to the maths detailed in Martinez-Sanchez et al. (2015).

[truncated: 17 more sheets: Table C.10, Table C.11, Table C.12, Table C.13, Table C.14, Table C.15, Table C.16, Table C.17, Table C.18, Table C.19, Table C.20, Table C.21, Table C.22, Table C.23, Table C.24, Table C.25, Table C.26]
